# Supplementary material for: Hexameric-Based Hierarchy in the Sizes of a Cytolysin Pore-Forming Complex
Source: Biomolecules. 2025 Mar 17;15(3):424. doi: 10.3390/biom15030424 (PMC11940705; doi:10.3390/biom15030424)
Supplement: Supplementary file 1 [file biomolecules-15-00424-s001.zip]

Archive with 2 entries (2 files):
- biomolecules-3462571-original images.zip
- biomolecules-3462571-supplementary.pdf
